# Supplementary material for: Structural Protein Effects Underpinning Cognitive Developmental Delay of the PURA p.Phe233del Mutation Modelled by Artificial Intelligence and the Hybrid Quantum Mechanics–Molecular Mechanics Framework
Source: Brain Sci. 2022 Jun 30;12(7):871. doi: 10.3390/brainsci12070871 (PMC9313109; doi:10.3390/brainsci12070871)
Supplement: Supplementary file 1 [file brainsci-12-00871-s001.zip]

Archive with 1 entries (1 files):
- brainsci-1756739-supplementary.pdf
